# Supplementary material for: Microbial Diversity and Pathogenic Properties of Microbiota Associated with Aerobic Vaginitis in Women with Recurrent Pregnancy Loss
Source: Diagnostics (Basel). 2022 Oct 9;12(10):2444. doi: 10.3390/diagnostics12102444 (PMC9600244; doi:10.3390/diagnostics12102444)
Supplement: Supplementary file 1 [file diagnostics-12-02444-s001.zip]

Archive with 1 entries (1 files):
- diagnostics-1920755-supplementary.pdf
